# Supplementary material for: Functionality of symptoms and interpersonal communication in home video recordings of functional/dissociative versus epileptic seizures
Source: Epilepsia. 2026 Feb 5;67(5):2241–53. doi: 10.1002/epi.70107 (PMC13179661; doi:10.1002/epi.70107)
Supplement: Supplementary file 1 — Appendix S1. [file EPI-67-2241-s001.zip]

Archive with 2 entries (2 files):
- epi70107-sup-0001-Appendix.docx
- epi70107-sup-0002-Table3-Suppl-Inform-new.docx
